# Supplementary material for: Regional Distribution and Evolution of Gray Matter Damage in Different Populations of Multiple Sclerosis Patients
Source: PLoS One. 2015 Aug 12;10(8):e0135428. doi: 10.1371/journal.pone.0135428 (PMC4534410; doi:10.1371/journal.pone.0135428)
Supplement: S1 Dataset — (XLSX) [file pone.0135428.s001.xlsx]

## Sheet: Dataset
ID1	Hemisphere	Gender M:F (1:2)	Age	EDSS	T2WMLV	Cingolate CL	Paracingulate CL	G_cuneus CL	G_precuneus CL	Ippocampus CL	G_insular CL	G frontal inferior CL	G_frontal_middleCL	G_frontal_superior CL	G_frontomarginal CL	G_occipital_inferior CL	G_occipital_middle CL	G_occipital_superior CL	G_occipit-temp CL	G_orbital CL	G_paracentral CL	G_parietal_inferior CL	G_parietal_superior CL	G_postcentral CL	G_precentral CL	G_rectus CL	G_subcentral CL	G_temporal_inferior CL	G_temporal_middle CL	G_temp_sup CL	G_transverse_frontopolar CL	Lat-Fissure CL	Pole_temporal CL	Pole_occipital CL	Calcarine s. CL	Cingolate CTh	G_cuneus CTh	G_precuneus CTh	G_insular CTh	G frontal inferior CTh	G_frontal_middleCTh	G_frontal_superior CTh	G_frontomarginal CTh	G_occipital_inferior CTh	G_occipital_middle CTh	G_occipital_superior CTh	G_occipit-temp CTh	G_orbital CTh	G_paracentral CTh
1	lh	2	51	0	1702	1																								1						2.6585	1.623	2.558	3.88	2.71367	2.645	2.961	3.205	2.198	2.59	2.196	2.136	2.895	1.92
1	rh	2	51	0		0																														2.788	1.759	2.719	3.628	2.451	2.663	3.073	2.813	2.344	2.932	2.301	2.44933	2.648	1.782
2	lh	2	28	0	1625	0																														2.6595	1.761	2.658	3.3675	2.51933	2.485	2.997	2.889	2.171	2.543	1.912	2.398	2.602	2.001
2	rh	2	28	0		0																														2.5175	1.615	2.621	3.974	2.76133	2.443	3.011	2.458	2.403	2.602	2.063	2.457	2.598	1.901
3	lh	1	31	1.5	1563	0				1				1																						2.5725	1.657	2.782	2.9715	2.62933	2.607	3.064	2.926	2.432	2.519	2.257	2.26067	2.601	2.396
3	rh	1	31	1.5		0																														2.703	1.54	2.647	3.1325	2.32933	2.61	3.005	2.396	2.709	2.739	1.998	2.24567	2.542	1.7
4	lh	2	36	1.5	785	0								1																						2.5675	1.624	2.377	3.8744	2.39933	2.727	2.871	2.577	2.239	2.393	1.861	2.29967	2.475	1.69
4	rh	2	36	1.5		0																														2.55	1.245	2.513	3.2255	2.31667	2.603	2.883	2.484	2.265	2.663	1.839	2.38167	2.333	1.739
5	lh	2	25	0	3740	0																		1												2.8875	1.663	2.482	3.371	2.573	2.611	3.161	2.632	2.122	2.712	1.908	2.45867	2.754	1.919
5	rh	2	25	0		0																														3.1985	1.619	2.287	3.5685	2.83167	2.614	2.982	2.59	2.419	2.688	1.864	2.39133	2.669	1.76
6	lh	1	18	1	3934	0					1																									2.683	1.677	2.598	3.8005	3.07767	2.913	3.537	2.849	2.422	2.357	2.128	2.542	2.842	2.038
6	rh	1	18	1		0																														2.9705	1.627	2.626	3.8685	3.009	2.928	3.488	3.011	2.623	2.638	2.05	2.58433	2.874	1.954
7	lh	2	36	1	779	0																														2.874	1.354	2.57	3.455	2.53067	2.554	2.914	2.857	2.338	2.463	1.931	2.41	2.491	2.372
7	rh	2	36	1		0			1																											2.7775	1.324	2.476	3.377	2.603	2.386	2.85	2.744	2.531	2.459	2.18	2.35867	2.44	2.288
8	lh	2	50	1.5	1257	1																			1											2.628	1.482	2.102	3.416	2.825	2.872	3.015	2.676	2.426	2.427	1.832	2.27633	2.593	1.829
8	rh	2	50	1.5		0				1																										2.6545	1.605	2.356	3.7105	2.672	2.521	3.043	2.309	2.491	2.597	1.831	2.49867	2.504	1.872
9	lh	1	14	1.5	1695	0																														3.0125	1.457	2.451	3.3535	2.79433	2.581	2.884	2.411	2.265	2.915	2.463	2.477	2.804	1.929
9	rh	1	14	1.5		0																														3.1475	1.739	2.203	3.8275	2.97167	2.868	2.927	2.541	2.188	2.915	2.099	2.54267	2.547	2.028
10	lh	2	22	0	598	0																														2.7	1.602	2.435	3.476	2.56933	2.425	3.086	2.642	2.3	2.203	1.818	2.361	2.685	1.821
10	rh	2	22	0		0																														2.778	1.461	2.298	3.469	2.816	2.546	3.133	2.486	2.248	2.663	1.769	2.34667	2.783	1.669
11	lh	2	25	1	935	0																														2.785	1.739	2.787	3.6025	2.47567	2.214	3.035	2.775	2.685	2.652	1.978	2.358	2.641	2.015
11	rh	2	25	1		1																														2.8175	1.527	2.546	3.238	2.82067	2.266	2.98	2.492	2.258	2.736	1.866	2.475	2.568	1.933
12	lh	1	20	1.5	966	0						1																								2.9325	1.753	2.564	3.785	2.534	2.274	3.137	2.833	2.477	2.63	2.139	2.33833	2.733	2.165
12	rh	1	20	1.5		0								1																						3.0595	1.653	2.346	3.95	2.69633	2.144	3.093	2.619	2.68	2.668	2.318	2.124	2.763	1.996
13	lh	2	33	1	441	0				1																										2.907	1.488	2.452	3.787	2.478	2.493	2.846	2.41	2.772	2.484	1.71	2.26367	2.696	1.725
13	rh	2	33	1		0																			1											2.827	1.501	2.364	3.829	2.59633	2.522	2.883	2.494	2.487	2.855	1.982	2.47767	2.518	1.688
14	lh	2	31	1.5	799	0																														2.713	1.631	2.437	3.874	2.593	2.667	3.32	3.067	2.406	2.675	1.873	2.49567	2.711	2.247
14	rh	2	31	1.5		0																														2.996	1.636	2.947	3.2745	2.57267	2.633	3.207	2.687	2.52	2.482	1.851	2.28567	2.715	1.804
15	lh	2	32	1	557	0																														2.745	1.904	2.365	3.5455	2.70167	2.555	3.151	2.738	2.376	2.608	2.269	2.54833	2.457	2.183
15	rh	2	32	1		0																														2.8435	1.593	2.238	3.485	2.52433	2.62	3.057	3.033	2.855	2.584	2.105	2.46533	2.808	2.078
16	lh	2	16	1.5	869	0																														2.834	1.88	2.532	3.5025	2.935	2.899	3.263	2.739	2.439	2.641	2.341	2.529	2.924	2.438
16	rh	2	16	1.5		0					1			1																						2.4905	1.869	2.593	4.011	2.69233	2.914	3.536	3.29	2.454	2.995	1.938	2.52767	2.657	2.434
17	lh	2	31	1	464	0																														2.985	1.622	2.495	3.333	2.655	2.648	2.977	2.927	2.488	2.422	1.965	2.405	2.833	1.914
17	rh	2	31	1		0																														2.677	1.627	2.515	3.6505	2.63133	2.586	3.092	2.708	2.477	2.716	1.939	2.363	2.623	1.814
18	lh	1	32	2	952	0																													1	2.876	1.545	2.914	3.9345	3	2.613	3.187	2.993	2.426	2.675	1.907	2.51367	2.884	2.282
18	rh	1	32	2		0				1																										2.7845	1.584	2.54	4.005	2.633	2.685	3.178	2.987	2.792	2.738	2.056	2.177	2.983	2.081
19	lh	1	39	1.5	500	1																														2.818	1.494	2.835	3.517	2.81333	2.651	3.117	2.393	2.483	2.634	2.021	2.277	2.522	1.997
19	rh	1	39	1.5		0																													1	2.3815	1.417	2.677	3.2955	2.48833	2.145	2.982	2.782	2.84	2.635	2.26	2.145	2.539	1.852
20	lh	1	32	1.5	2766	0																														3.2005	1.658	2.391	3.431	2.89967	2.267	3.311	3.15	2.477	2.65	2.219	2.254	2.87	1.88
20	rh	1	32	1.5		0																														3.0845	1.919	2.332	3.7425	2.95833	2.314	3.295	2.938	2.975	2.733	2.065	2.198	2.857	1.979
1	lh	2	56			0			1				1	2	1																					2.46583	1.576	2.277	3.86	2.66167	2.334	2.437	2.653	2.165	2.514	2.166	2.095	2.825	1.84
1	rh	2	56			0								1											1											2.764	1.68	2.685	3.567	2.384	2.593	2.773	2.531	2.302	2.873	2.266	2.41333	2.62	1.715
2	lh	2	33			0																														2.6105	1.685	2.602	3.3195	2.44733	2.463	2.939	2.836	2.14	2.502	1.847	2.327	2.581	1.933
2	rh	2	33			0																														2.4615	1.593	2.601	3.913	2.71733	2.408	2.934	2.378	2.325	2.547	2.025	2.406	2.524	1.853
3	lh	1	36			1					1																									2.2465	1.618	2.711	2.6665	2.57433	2.567	2.82433	2.68933	2.402	2.489	2.227	2.19667	2.532	2.327
3	rh	1	36			0	1																		2											2.648	1.462	2.6	3.0585	2.28933	2.585	2.956	2.351	2.682	2.703	1.977	2.21667	2.489	1.629
4	lh	2	41			1					1																									2.2615	1.595	2.313	3.5494	2.36933	2.676	2.63333	2.34833	2.201	2.323	1.83	2.22567	2.396	1.653
4	rh	2	41			0																														2.5	1.174	2.442	3.1585	2.25967	2.544	2.833	2.435	2.241	2.6	1.806	2.31867	2.289	1.675
5	lh	2	30			0																													1	2.8365	1.626	2.457	3.329	2.523	2.581	3.123	2.609	2.099	2.653	1.84	2.43867	2.715	1.881
5	rh	2	30			0																														3.1435	1.547	2.229	3.5325	2.79667	2.586	2.946	2.522	2.355	2.626	1.826	2.36633	2.604	1.707
6	lh	1	23			0	1																													2.632	1.6	2.521	3.60783	3.02667	2.85	3.514	2.78	2.399	2.33	2.079	2.483	2.778	2.008
6	rh	1	23			0																														2.8955	1.564	2.596	3.8225	2.978	2.89	3.456	2.974	2.592	2.574	1.99	2.52033	2.841	1.928
7	lh	2	41			0																														2.829	1.321	2.529	3.4	2.49667	2.524	2.893	2.781	2.266	2.409	1.908	2.334	2.423	2.352
7	rh	2	41			1								1																						2.4585	1.25	2.24533	3.356	2.545	2.337	2.569	2.458	2.501	2.414	2.147	2.31167	2.367	2.213
8	lh	2	55			0							1														1									2.40633	1.412	2.047	3.394	2.749	2.569	2.973	2.37	2.362	2.38	1.807	2.24333	2.544	1.809
8	rh	2	55			1						1		1																						2.3845	1.538	2.285	3.6705	2.346	2.456	2.737	1.992	2.465	2.517	1.805	2.45867	2.441	1.836
9	lh	1	19			0																														2.9505	1.397	2.41	3.2975	2.77333	2.536	2.842	2.342	2.201	2.862	2.437	2.411	2.726	1.909
9	rh	1	19			0																														3.0765	1.681	2.125	3.7635	2.94167	2.846	2.872	2.473	2.143	2.886	2.062	2.49767	2.48	2.003
10	lh	2	27			0																														2.679	1.572	2.405	3.441	2.50333	2.39	3.05	2.602	2.265	2.164	1.791	2.316	2.657	1.747
10	rh	2	27			0																														2.751	1.427	2.248	3.423	2.768	2.517	3.103	2.437	2.175	2.587	1.723	2.26667	2.748	1.617
11	lh	2	30			0	1		1											1																2.707	1.689	2.471	3.5435	2.40067	2.147	2.97	2.505	2.646	2.598	1.918	2.307	2.368	1.962
11	rh	2	30			1																											1			2.36683	1.483	2.486	3.207	2.78567	2.195	2.912	2.452	2.193	2.7	1.798	2.425	2.533	1.902
12	lh	1	25			1									1																					2.6235	1.729	2.509	3.745	2.34633	2.218	3.11	2.503	2.45	2.582	2.109	2.25933	2.7	2.13
12	rh	1	25			0						2		1																						2.9915	1.578	2.293	3.881	2.12833	2.09	2.62433	2.12833	2.629	2.608	2.248	2.101	2.732	1.959
13	lh	2	38			1																					1									2.629	1.434	2.39	3.765	2.408	2.413	2.775	2.387	2.724	2.426	1.657	2.19267	2.628	1.656
13	rh	2	38			0					1	1								1																2.783	1.43	2.303	3.557	2.30433	2.492	2.843	2.427	2.458	2.781	1.912	2.44667	2.212	1.641
14	lh	2	36			0																														2.69	1.555	2.377	3.826	2.514	2.639	3.243	3.031	2.363	2.655	1.823	2.43367	2.642	2.173
14	rh	2	36			0																														2.969	1.614	2.871	3.2095	2.52567	2.59	3.18	2.629	2.48	2.404	1.81	2.24267	2.667	1.763
15	lh	2	37			0																														2.692	1.857	2.285	3.4765	2.63967	2.505	3.105	2.663	2.316	2.544	2.237	2.47433	2.391	2.14
15	rh	2	37			0																														2.8055	1.544	2.206	3.423	2.49733	2.557	3.006	2.99	2.824	2.537	2.041	2.43733	2.745	2.041
16	lh	2	21			0																		1	2										1	2.795	1.82	2.456	3.4795	2.865	2.876	3.209	2.688	2.385	2.573	2.291	2.493	2.871	2.384
16	rh	2	21			1					1			1																						2.2015	1.843	2.564	3.57233	2.65733	2.881	3.05233	2.81233	2.394	2.952	1.873	2.46767	2.579	2.411
17	lh	2	36			0																														2.905	1.579	2.459	3.271	2.597	2.627	2.936	2.899	2.42	2.354	1.919	2.348	2.756	1.834
17	rh	2	36			0																														2.62	1.581	2.47	3.5915	2.60233	2.522	3.049	2.683	2.418	2.657	1.887	2.302	2.596	1.747
18	lh	1	37			2			1																											2.324	1.468	2.644	3.8985	2.947	2.582	3.127	2.93	2.4	2.613	1.864	2.47167	2.842	2.231
18	rh	1	37			0		1																											1	2.7135	1.37133	2.476	3.971	2.599	2.605	3.146	2.962	2.751	2.693	2	2.133	2.919	2.012
19	lh	1	44			0				1																										2.58633	1.19	2.794	3.456	2.77133	2.61	3.079	2.356	2.458	2.611	1.951	2.2	2.501	1.965
19	rh	1	44			0				1				1																						2.3155	1.104	2.654	3.2195	2.43533	2.11	2.909	2.499	2.792	2.603	2.192	2.124	2.463	1.778
20	lh	1	37			0																														3.1495	1.596	2.322	3.356	2.85067	2.241	3.282	3.122	2.433	2.596	2.161	2.207	2.835	1.857
20	rh	1	37			0																														3.0235	1.85	2.301	3.6915	2.90433	2.235	3.233	2.859	2.917	2.677	2.024	2.165	2.811	1.926
[truncated: 42 more columns]
